# Supplementary material for: An Integrated Circumferential Proportion and Defect Length Index for Predicting Esophageal Stricture After ESD in Large Mucosal Defects ≥6 cm
Source: J Clin Med. 2026 Jul 11;15(14):5445. doi: 10.3390/jcm15145445 (PMC13412619; doi:10.3390/jcm15145445)
Supplement: Supplementary file 1 [file jcm-15-05445-s001.zip]

Archive with 1 entries (1 files):
- jcm-4321278-supplementary.pdf
